# Supplementary material for: Biophysical characterization and a roadmap towards the NMR solution structure of G0S2, a key enzyme in non-alcoholic fatty liver disease
Source: PLoS One. 2021 Jul 14;16(7):e0249164. doi: 10.1371/journal.pone.0249164 (PMC8279337; doi:10.1371/journal.pone.0249164)
Supplement: S2 Fig — (A) DNA sequence. (B) Protein sequence. (ZIP) [file pone.0249164.s002.zip]

Archive with 3 entries (3 files):
- MoranFigS2_Page_1.tiff
- MoranFigS2_Page_2.tiff
- MoranFigS2_Page_3.tiff
