# Supplementary material for: Biophysical characterization and a roadmap towards the NMR solution structure of G0S2, a key enzyme in non-alcoholic fatty liver disease
Source: PLoS One. 2021 Jul 14;16(7):e0249164. doi: 10.1371/journal.pone.0249164 (PMC8279337; doi:10.1371/journal.pone.0249164)
Supplement: S1 File — Data is included in zip files in format for CCPNMR software. (ZIP) [file pone.0249164.s009.zip]

Archive with 4 entries (4 files):
- CBCAcoNH.ft3
- __MACOSX/._CBCAcoNH.ft3
- HNCA.ft3
- __MACOSX/._HNCA.ft3
