# Supplementary material for: Biophysical characterization and a roadmap towards the NMR solution structure of G0S2, a key enzyme in non-alcoholic fatty liver disease
Source: PLoS One. 2021 Jul 14;16(7):e0249164. doi: 10.1371/journal.pone.0249164 (PMC8279337; doi:10.1371/journal.pone.0249164)
Supplement: S2 File — Data is included in zip files in format for CCPNMR software. (ZIP) [file pone.0249164.s010.zip]

Archive with 10 entries (9 files):
- New Folder With Items 2/
- __MACOSX/._New Folder With Items 2
- New Folder With Items 2/HNcaCO.ft3
- __MACOSX/New Folder With Items 2/._HNcaCO.ft3
- New Folder With Items 2/HNCO.ft3
- __MACOSX/New Folder With Items 2/._HNCO.ft3
- New Folder With Items 2/NHSQC.ft2
- __MACOSX/New Folder With Items 2/._NHSQC.ft2
- New Folder With Items 2/HNCACB.ft3
- __MACOSX/New Folder With Items 2/._HNCACB.ft3
